# Supplementary material for: A Wipe-Based Stool Collection and Preservation Kit for Microbiome Community Profiling
Source: Front Immunol. 2022 May 30;13:889702. doi: 10.3389/fimmu.2022.889702 (PMC9196042; doi:10.3389/fimmu.2022.889702)
Supplement: Supplementary file 1 [file Table_1.xlsx]

## Sheet: supplemental_file_1
Supplemental File 1: Demographic Data
ID	Gender	Race	Age	Height (in)	Weight (lbs)	BMI
PID: 101	Male	Black, non-Hispanic	37	76	250	30.4276
PID: 102	Female	Black, non-Hispanic	46	63	230	40.7382
PID: 103	Female	Black, non-Hispanic	46	66	135	21.7872
PID: 104	Female	White, non-Hispanic	60	61	160	30.2284
PID: 105	Male	White, non-Hispanic	33	66	145	23.4011
PID: 106	Female	White, non-Hispanic	32	63	115	20.3691

## Sheet: supplemental_file_2
Supplemental File 2: DNA Extraction Data
Biotia-ID	Preservative	Storage temperature	DNA [ng/uL]
OGY-20-H001-2	Positive-1	-20C	34.8
OGY-20-H001-4	DESS-1	4C	83
OGY-20-H001-5	Zymo-1	4C	33.8
OGY-20-H001-6	Negative-1	4C	1.57
OGY-20-H001-8	Positive-2	-20C	433
OGY-20-H001-10	DESS-2	4C	47.3
OGY-20-H001-11	Zymo-2	4C	15.8
OGY-20-H001-12	Negative-2	4C	4.51
OGY-20-H001-14	Positive-3	-20C	22
OGY-20-H001-16	DESS-3	4C	136
OGY-20-H001-17	Zymo-3	4C	101.25
OGY-20-H001-18	Negative-3	4C	49.6
OGY-20-H002-2	Positive-1	-20C	408
OGY-20-H002-4	DESS-1	4C	174
OGY-20-H002-5	Zymo-1	4C	5.22
OGY-20-H002-6	Negative-1	4C	329
OGY-20-H002-8	Positive-2	-20C	188
OGY-20-H002-10	DESS-2	4C	136
OGY-20-H002-11	Zymo-2	4C	3.96
OGY-20-H002-12	Negative-2	4C	119
OGY-20-H002-14	Positive-3	-20C	387
OGY-20-H002-16	DESS-3	4C	147
OGY-20-H002-17	Zymo-3	4C	6.53
OGY-20-H002-18	Negative-3	4C	252
OGY-20-H003-2	Positive-1	-20C	268
OGY-20-H003-4	DESS-1	4C	75.3
OGY-20-H003-5	Zymo-1	4C	95
OGY-20-H003-6	Negative-1	4C	76
OGY-20-H003-8	Positive-2	-20C	406
OGY-20-H003-10	DESS-2	4C	85.1
OGY-20-H003-11	Zymo-2	4C	110
OGY-20-H003-12	Negative-2	4C	89.6
OGY-20-H003-14	Positive-3	-20C	406
OGY-20-H003-16	DESS-3	4C	94.2
OGY-20-H003-17	Zymo-3	4C	132
OGY-20-H003-18	Negative-3	4C	122
OGY-20-H004-2	Positive-1	-20C	484
OGY-20-H004-4	DESS-1	4C	172
OGY-20-H004-6	Negative-1	4C	205
OGY-20-H004-8	Positive-2	-20C	413
OGY-20-H004-10	DESS-2	4C	114
OGY-20-H004-11	Zymo-2	4C	31.8
OGY-20-H004-12	Negative-2	4C	66.7
OGY-20-H004-14	Positive-3	-20C	246
OGY-20-H004-16	DESS-3	4C	151
OGY-20-H004-17	Zymo-3	4C	18.4
OGY-20-H004-18	Negative-3	4C	80.7
OGY-20-H005-2	Positive-1	-20C	364
OGY-20-H005-4	DESS-1	4C	90
OGY-20-H005-5	Zymo-1	4C	8.95
OGY-20-H005-6	Negative-1	4C	87.9
OGY-20-H005-8	Positive-2	-20C	580
OGY-20-H005-10	DESS-2	4C	104
OGY-20-H005-11	Zymo-2	4C	6.1
OGY-20-H005-12	Negative-2	4C	275
OGY-20-H005-14	Positive-3	-20C	324
OGY-20-H005-16	DESS-3	4C	91.5
OGY-20-H005-17	Zymo-3	4C	6.49
OGY-20-H005-18	Negative-3	4C	171
OGY-20-H006-2	Positive-1	-20C	45.2
OGY-20-H006-4	DESS-1	4C	41.3
OGY-20-H006-5	Zymo-1	4C	59.6
OGY-20-H006-6	Negative-1	4C	48.7
OGY-20-H006-8	Positive-2	-20C	118
OGY-20-H006-10	DESS-2	4C	20.4
OGY-20-H006-11	Zymo-2	4C	54
OGY-20-H006-12	Negative-2	4C	193
OGY-20-H006-14	Positive-3	-20C	21.6
OGY-20-H006-16	DESS-3	4C	5.73
OGY-20-H006-17	Zymo-3	4C	68.9
OGY-20-H006-18	Negative-3	4C	30.6
OGY-20-H004-5	Zymo-1	4C	too low

## Sheet: supplemental_file_3
Supplemental File 3: Alpha Diversity Metric Statistics
Type	meanShannon	sdShannon	meanRichness	sdRichness
Frozen	3.26	0.202	152	14.9
Wipe	3.22	0.114	148	17.6
Commercial	3.25	0.172	150	17.8
RoomTemp	3.08	0.299	178	44.2
